# Supplementary material for: γδ T Are Significantly Impacted by CLL Burden but Only Mildly Influenced by M-MDSCs
Source: Cancers (Basel). 2025 Jan 14;17(2):254. doi: 10.3390/cancers17020254 (PMC11763719; doi:10.3390/cancers17020254)
Supplement: Supplementary file 1 [file cancers-17-00254-s001.zip]

Archive with 3 entries (3 files):
- sfig1-3.pdf
- sfig4-6.pdf
- supp-table1.pdf
